# Supplementary material for: Global Trends in ADHD Medication Use: Multiple Contexts and Rising Concerns—A Narrative Review
Source: J Clin Med. 2025 Oct 17;14(20):7338. doi: 10.3390/jcm14207338 (PMC12565614; doi:10.3390/jcm14207338)
Supplement: Supplementary file 1 [file jcm-14-07338-s001.zip]

Archive with 1 entries (1 files):
- jcm-3899189-supplementary.pdf
